# Supplementary material for: Receptor for advanced glycation end-products (RAGE) mediates phagocytosis in nonprofessional phagocytes
Source: Commun Biol. 2022 Aug 16;5:824. doi: 10.1038/s42003-022-03791-1 (PMC9381800; doi:10.1038/s42003-022-03791-1)
Supplement: Supplementary file 5 — Supplementary Data 1 [file 42003_2022_3791_MOESM5_ESM.xlsx]

## Sheet: Fig. 1
Fig. 1b								Fig. 1c								Fig. 1d								Fig. 1e												Fig. 1f
number of spores internalized/HEK293T cells								HEK293T cells								wild-type spores								control												without FCS
																number of total HEK293T cells	141	138	173					number of total HEK293T cells	150	113	105	119								number of total HEK293T cells	205	197	111
1.2 x 10^7 spores/4-6 x10^5 HEK293T cells/ml								number of HEK293T cells	180	143	98					number of wild-type spores internalized in HEK293T cells	162	145	161					number of spores internalized in HEK293T cells	255	131	133	196								number of spores internalized in HEK293T cells	215	236	122
number of total HEK293T cells	136	107	139					number of spores internalized in HEK293T cells	205	156	104					number of wild-type spores internalized per HEK293T cell	1.15	1.05	0.93					number of spores internalized per HEK293T cell	1.7	1.16	1.27	1.65								number of spores internalized per HEK293T cell	1.05	1.2	1.1
number of spores internalized in HEK293T cells	138	118	159					number of spores internalized per HEK293T cell	1.14	1.09	1.06					mean=1.04333								mean=1.445												mean=1.11667
number of spores internalized per HEK293T cell	1	1.1	1.14					mean=1.09667
mean=1.08																								LAT-A						control and LAT-A
								number of HEK293T cells	200	398	100													number of total HEK293T cells	215	150	106	182		P=0.00004
2.4 x 10^7 spores/4-6 x 10^5 HEK293T cells/ml								number of vegetative cells internalized in HEK293T cells	0	1	0													number of spores internalized in HEK293T cells	4	8	1	4
number of total HEK293T cells	190	100	118					number of vege cells internalized per HEK293T cell	0	0.002	0													number of spores internalized per HEK293T cell	0.02	0.05	0.01	0.02								with 10% FCS
number of spores internalized in HEK293T cells	559	217	275					mean=0.00067																mean=0.025												number of total HEK293T cells	214	148	153
number of spores internalized per HEK293T cell	2.94	2.17	2.33													dit1∆ spores																				number of spores internalized in HEK293T cells	246	155	193
mean=2.48								HEK293 cells								number of total HEK293T cells	211	197	136																	number of spores internalized per HEK293T cell	1.15	1.05	1.26
																number of dit1∆ spores internalized in HEK293T cells	22	32	11					PT						control and PT						mean =1.15333
3.6 x 10^7 spores/4-6 x 10^5 HEK293T cells/ml								number of total HEK293 cells	152	117	131					number of dit1∆ spores internalized per HEK293T cell	0.1	0.16	0.08					number of total HEK293T cells	191	124	144	256		P=0.0002
number of total HEK293T cells	107	176	124					number of spores internalized in total HEK293 cells	96	68	67					mean=0.113333								number of spores internalized in HEK293T cells	19	43	33	72								without FCS and with 10% FCS
number of spores internalized in HEK293T cells	315	609	475					number of spores internalized per HEK293 cell	0.63	0.58	0.51													number of spores internalized per HEK293T cell	0.1	0.35	0.23	0.28								P=0.6504
number of spores internalized per HEK293T cell	2.94	3.46	3.83					mean=0.5733																mean=0.24
mean=3.41
								number of total HEK293 cells	179	226	103					wild-type spore and dit1∆ spore
4.8 x 10^7 spores/4-6 x 10^5 HEK293T cells/ml								number of vegetative cells internalized in total HEK293 cells	0	0	0					P=0.0002								WTM
number of total HEK293T cells	108	116	115					number of vege cells internalized per HEK293 cell	0	0	0													number of total HEK293T cells	114	154	135	138		control and WTM
number of spores internalized in HEK293T cells	551	567	553					mean=0																number of spores internalized in HEK293T cells	34	63	55	42		P=0.0002
number of spores internalized per HEK293T cell	5.1	4.89	4.81																					number of spores internalized per HEK293T cell	0.3	0.41	0.41	0.3
mean=4.933								HUC cells																mean=0.355
7.2 x 10^7 spores/4-6 x 10^5 HEK293T cells/ml								number of total HUC cells	112	169	140
number of total HEK293T cells	116	188	125					number of spores internalized in total HUC cells	54	88	70
number of spores internalized in HEK293T cells	566	989	674					number of spores internalized per HUC cell	0.48	0.52	0.5
number of spores internalized per HEK293T cell	4.88	5.26	5.39					mean=0.5
mean=5.17
								number of total HUC cells	100	180	200
9.6 x 10^7 spores/4-6 x 10^5 HEK293T cells/ml								number of vegetative cells internalized in total HUC cells	0	0	0
number of total HEK293T cells	108	117	169					number of vege cells internalized per HUC cell	0	0	0
number of spores internalized in HEK293T cells	540	534	865					mean=0
number of spores internalized per HEK293T cell	5	4.56	5.12
mean=4.89								HeLa cells
12 x 10^7 spores/4-6 x 10^5 HEK293T cells/ml								number of total HeLa cells	317	185	214
number of total HEK293T cells	122	110	137					number of spores internalized in HeLa cells	32	24	60
number of spores internalized in HEK293T cells	525	508	704					number of spores internalized per HeLa cell	0.1	0.13	0.28
number of spores internalized per HEK293T cell	4.3	4.62	5.14					mean=0.17
mean=4.69
								number of total HeLa cells	120	265	178
percent of cells with internalized spores								number of vegetative cells internalized in HeLa cells	0	0	0
								number of vegetative cells internalized per HeLa cell	0	0	0
1.2 x 10^7 spores/4-6 x 10^5 HEK293T cells/ml								mean=0
number of total HEK293T cells	176	173	120
number of HEK293T cells with internalized spores	117	120	83
percentage of cells with internalized spores	0.66	0.69	0.69
mean=68%
2.4 x 10^7 spores/4-6 x 10^5 HEK293T cells/ml
number of total HEK293T cells	170	139	182
number of HEK293T cells with internalized spores	132	105	135
percent of cells with internalized spores	0.78	0.75	0.74
mean=75.67%
3.6 x 10^7 spores/4-6 x 10^5 HEK293T cells/ml
number of total HEK293T cells	102	165	171
number of HEK293T cells with internalized spores	86	149	147
percentage of cells with internalized spores	0.84	0.9	0.86
mean=86.67%
4.8 x 10^7 spores/4-6 x 10^5 HEK293T cells/ml
total HEK293Tcells	129	179	113
number of HEK293T cells with internalized spores	123	178	110
percentage of cells with internalized spores	0.95	0.99	0.97
mean=97%
7.2 x 10^7 spores/4-6 x 10^5 HEK293T cells/ml
number of total HEK293T cells	128	112	135
number of HEK293T cells with internalized spores	116	111	126
percent of cells with internalized spores	0.91	0.99	0.93
mean=94.3%
9.6 x 10^7 spores/4-6 x 10^5 HEK293T cells/ml
number of total HEK293T cells	127	111	156
number of HEK293T cells with internalized spores	121	108	140
percentage of cells with internalized spores	0.95	0.97	0.9
mean=94%
12 x 10^7 spores/4-6 x 10^5 HEK293T cells/ml
total HEK293Tcells	103	127	144
number of HEK293T cells with internalized spores	102	117	138
percentage of cells with internalized spores	0.99	0.92	0.96
mean=95.7%

## Sheet: Fig. 2
Fig. 2a							Fig. 2c
							wild-type spores
control							concentration (ng/μl)	174	201	155.2
number of total HEK293T cells	168	125	216				assay volum (μl)	50	50	50
number of spores internalized in HEK293T cells	200	144	261				amount of RNA bound to a spore (fg/spore) = concentration (ng/μl) x assay volum (μl)) x 10^6 / (2 x 10^8)	43.5	50.3	38.8
number of spores internalized per HEK293T cell	1.19	1.15	1.21				mean=44.1667
mean=1.18333
							dit1∆ spores
salt wash							concentration (ng/μl)	36	28	40
number of total HEK293T cells	194	171	228				assay volum (μl)	50	50	50
number of spores internalized in HEK293T cells	99	77	82				amount of RNA bound to a spore (fg/spore) = concentration (ng/μl) x assay volum (μl)) x 10^6 / (2 x 10^8)	9	7	10
number of spores internalized per HEK293T cell	0.51	0.45	0.36				mean=8.66667
mean=0.44
							wild-type spore and dit1∆ spores
protease							P=0.0005
number of total HEK293T cells	264	170	373
number of spores internalized in HEK293T cells	121	49	149
number of spores internalized per HEK293T cell	0.46	0.29	0.4
mean=0.383333
RNase
number of total HEK293T cells	108	293	295
number of spores internalized in HEK293T cells	29	59	50
number of spores internalized per HEK293T cell	0.27	0.2	0.17
mean=0.21333
DNase
number of HEK293T cells	189	116	313
number of spores internalized in HEK293T cells	227	116	304
number of spores internalized per HEK293T cell	1.2	1	0.97
mean=1.05667
control and salt wash
P=0.00009
control and protease
P=0.0001
control and Rnase
P=9.49942423979347E-06
control and Rnase
P=0.1635

## Sheet: Fig. 3
Fig. 3a																						Fig. 3b
spore RNA		0μg			5μg			10μg			100μg			200μg			300μg					spore RNA		0μg			5μg			10μg			100 μg			200 μg			300 μg
concentration (ng/μl)	0	0	0	1.9	2.3	3	3	2.5	2.9	6	5	5.2	11	12.2	10	10.8	11.2	12.9				number of total HEK293T cells	372	319	262	262	401	240	593	420	400	310	260	463	400	600	340	180	275	410
assay volum (μl)	50	50	50	50	50	50	50	50	50	50	50	50	50	50	50	50	50	50				number of beads internalized in total HEK293T cells	4	13	8	5	16	15	12	21	24	34	24	60	88	120	51	45	50	90
amount of RNA bound to a bead (fg/bead)=(concentration (ng/μl) x dissolve volum (μl))/2 x 10^8 x 10^6	0	0	0	0.475	0.575	0.75	0.75	0.625	0.725	1.5	1.25	1.3	2.75	3.05	2.5	2.7	2.8	3.225				number of beads internalized per HEK293T cell	0.01	0.04	0.03	0.02	0.04	0.06	0.02	0.05	0.06	0.11	0.09	0.13	0.22	0.2	0.15	0.25	0.18	0.22
	mean=0			mean=0.6			mean=0.7			mean=1.35			mean=2.766667			mean=2.9083333							mean=0.026667			mean=0.04			mean=0.043333			mean=0.11			mean=0.19			mean=0.216667
tRNA		0μg			5μg			10μg			100μg			200μg			300μg					tRNA		0μg			5μg			10μg			100 μg			200 μg			300 μg
concentration (ng/μl)	0	0	0	1.7	0.8	0	2.1	1.1	0	3	3.2	2.8	7.8	4.3	5.4	5	7.1	2.9				number of total HEK293T cells	401	242	310	325	380	520	480	360	304	530	480	400	480	490	420	320	470	590
assay volum (μl)	50	50	50	50	50	50	50	50	50	50	50	50	50	50	50	50	50	50				number of beads internalized in HEK293T cells	8	2	9	3	19	31	10	18	18	53	48	36	82	88	68	48	103	100
amount of RNA bound to a bead (fg/bead) = concentration (ng/μl) x assay volum (μl)) x 10^6 / (2 x 10^8)	0	0	0	0.425	0.2	0	0.525	0.275	0	0.75	0.8	0.7	1.95	1.075	1.35	1.25	1.775	0.725				number of beads internalized per HEK293T cell	0.02	0.01	0.03	0.01	0.05	0.06	0.02	0.05	0.06	0.1	0.1	0.09	0.17	0.18	0.16	0.15	0.22	0.17
	mean=0			mean=0.208333			mean=0.26667			mean=0.75			mean=1.4583333			mean=1.25							mean=0.02			mean=0.04			mean=0.043333			mean=0.096667			mean=0.17			mean=0.18
										spore RNA and tRNA (100 μg)			spore RNA and tRNA (200 μg)			spore RNA and tRNA (300 μg)																spore RNA and tRNA (100 μg)			spore RNA and tRNA (200 μg)			spore RNA and tRNA (300 μg)
										P=0.0018			P=0.0125			P=0.0084																P=0.3295			P=0.4069			P=0.2756

## Sheet: Fig. 4
Fig. 4a																						Fig. 4b																			Fig. 4c							Fig. 4d
																																									spore
spore RNA	0μg			30μg			40μg			50μg			100μg									spore RNA	0μg			30μg			40μg			50μg			100μg						number of total HEK293T cells	121	185	117	249			control
concentration (ng/μl)	30	9.2	12	68	102	71	105	108	120	108	76	112	87	127	93							number of total HEK293T cells	114	212	259	192	161	166	131	128	217	119	222	142	207	195	190				number of spores internalized in HEK293T cells	144	192	113	284			number of total HEK293T cells	233
assay volum (μl)	50	50	50	50	50	50	50	50	50	50	50	50	50	50	50							number of spores internalized in HEK293T cells	23	74	42	125	126	148	102	129	180	77	180	119	137	166	143				number of spores internalized per HEK293T cell	1.19	1.04	0.97	1.14			number of spores internalized in HEK293T cells	254
amount of RNA bound to spore (fg/spore) = concentration (ng/μl) x assay volum (μl) x 10^6 / (2 x 10^8)	7.5	2.3	3	17	25.5	17.75	26.25	27	30	27	19	28	21.75	31.75	23.25							number of spores internalized per HEK293T cell	0.2	0.35	0.16	0.65	0.78	0.89	0.78	1.01	0.83	0.65	0.81	0.84	0.66	0.85	0.75				mean=1.085							number of spores internalized per HEK293T cell	1.09
	mean=4.266667			mean=20.08333			mean=27.75			mean=24.66667			mean=25.58333										mean=0.236667			mean=0.773333			mean=0.873333			mean=0.766667			mean=0.753333													mean=1.06667
																																									spore RNA
																																									number of total HEK293T cells	130	128	180	193			spore RNA
																																									number of spores internalized in HEK293T cells	114	129	130	133			number of total HEK293T cells	202
tRNA	0μg			30μg			40μg			50μg			100μg									tRNA	0μg			30μg			40μg			50μg			100μg						number of spores internalized per HEK293T cell	0.88	1.01	0.72	0.69			number of spores internalized in HEK293T cells	85
concentration (ng/μl)	25	8	16.6	15.7	32	38.2	56.1	63	45.8	58	64	69	62.2	55	68.7							number of total HEK293T cells	189	126	137	259	118	225	164	262	204	177	109	112	128	176	210				mean=0.825							number of spores internalized per HEK293T cell	0.42
assay volum (μl)	50	50	50	50	50	50	50	50	50	50	50	50	50	50	50							number of spores internalized in HEK293T cells	34	42	18	78	45	97	79	150	61	112	68	45	92	102	112											mean=0.46
amount of RNA bound to spore (fg/spore) = concentration (ng/μl) x assay volum (μl) x 10^6 / (2 x 10^8)	6.25	2	4.15	3.925	8	9.55	14.025	15.75	11.45	14.5	16	17.25	15.55	13.75	17.175							number of spores internalized per HEK293T cell	0.18	0.33	0.13	0.3	0.38	0.43	0.48	0.57	0.3	0.63	0.62	0.4	0.72	0.58	0.53				tRNA
	mean=4.13333			mean=7.158333			mean=13.74167			mean=15.91667			mean=15.46167										mean=0.213333			mean=0.37			mean=0.45			mean=0.55			mean=0.61						number of total HEK293T cells	288	262	248	120			DNA1
																																									number of spores internalized in HEK293T cells	109	150	102	66			number of total HEK293T cells	173
																																									number of spores internalized per HEK293T cell	0.38	0.57	0.41	0.55			number of spores internalized in HEK293T cells	74
																																									mean=0.4775							number of spores internalized per HEK293T cell	0.43
DNA1	0μg			30μg			40μg			50μg			100μg									DNA1	0μg			30μg			40μg			50μg			100μg													mean=0.43
concentration (ng/μl)	28.6	9	8.4	17.3	21.4	15.5	32.6	42.28	35	52.1	39.8	48.8	51.6	47.6	36.8							number of total HEK293T cells	108	158	210	189	160	147	171	165	252	106	143	149	134	281	163				DNA1							control and spore RNA
assay volum (μl)	50	50	50	50	50	50	50	50	50	50	50	50	50	50	50							number of spores internalized in HEK293T cells	16	60	34	45	56	65	41	91	106	48	96	106	67	177	96				number of total HEK293T cells	231	214	252	128			P=0.0004
amount of RNA bound to spore (fg/spore) = concentration (ng/μl) x assay volum (μl) x 10^6 / (2 x 10^8)	7.15	2.25	2.1	4.325	5.35	3.875	8.15	10.57	8.75	13.023	9.95	12.2	12.9	11.9	9.2							number of spores internalized per HEK293T cell	0.15	0.38	0.16	0.24	0.35	0.44	0.24	0.55	0.42	0.45	0.67	0.71	0.5	0.63	0.59				number of spores internalized in HEK293T cells	81	113	106	50
	mean=3.83333			mean=4.516667			mean=9.156667			mean=11.72433			mean=11.333333										mean=0.23			mean=0.343333			mean=0.4033333			mean=0.61			mean=0.573333						number of spores internalized per HEK293T cell	0.35	0.53	0.42	0.39
				spore RNA and tRNA (30 μg)			spore RNA and tRNA (40 μg)			spore RNA and tRNA (50 μg)			spore RNA and tRNA (100 μg)													spore RNA and tRNA (30 μg)			spore RNA and tRNA (40 μg)			spore RNA and tRNA (50 μg)			spore RNA and tRNA (100 μg)						mean=0.4225
				P=0.0155			P=0.0012			P=0.0416			P=0.0366													P=0.0070			P=0.0161			P=0.0857			P=0.1439
				spore RNA and DNA1 (30 μg)			spore RNA and DNA1 (40 μg)			spore RNA and DNA1 (50 μg)			spore RNA and DNA1 (100 μg)													spore RNA and DNA1 (30 μg)			spore RNA and DNA1 (40 μg)			spore RNA and DNA1 (50 μg)			spore RNA and DNA1 (100 μg)						DNA2
				P=0.0048			P=0.0002			P=0.0124			P=0.0125													P=0.0089			P=0.0145			P=0.1925			P=0.0549						number of total HEK293T cells	106	145	185	163
																																									number of spores internalized in HEK293T cells	37	39	85	65
																																									number of spores internalized per HEK293T cell	0.35	0.27	0.46	0.4
																																									mean=0.37
																																									salt wash
																																									number of total HEK293T cells	220	156	118	217
																																									number of spores internalized in HEK293T cells	44	55	19	26
																																									number of spores internalized per HEK293T cell	0.2	0.35	0.16	0.12
																																									mean=0.2075
																																									spore and spore RNA			spore RNA and DNA2
																																									P=0.0270			P=0.0017
																																									spore RNA and tRNA			spore RNA and DNA1
																																									P=0.0078			P=0.0030
																																									tRNA and DNA1			tRNA and DNA2
																																									P=0.4074			P=0.1376
																																									DNA2 and DNA1			DNA2 and salt wash
																																									P=0.3826			P=0.0449
[truncated: 3 more columns]

## Sheet: Fig. 5
Fig. 5a								Fig. 5b							Fig. 5c											Fig. 5d
																											fluorescence intensity
RFP								wt+RFP							HEK293T					RAGE KO
number of HEK293 total cells	69	72	112					number of total HEK293T cells	129	131	89				bead					bead						Flag-beads + cy3-RNA	139	371	381	mean=297
number of spores internalized in HEK293 cells	31	45	40					number of spores internalized in HEK293T cells	155	156	101				number of total HEK293T cells	300	368	340		number of total RAGE KO cells	200	358	403			RAGE^(1-341) -Flag-beads + cy3-RNA	3669	4052	3621	mean=3780.67
number of spores internalized in HEK293 cells	0.45	0.63	0.36					number of spores internalized per HEK293T cell	1.2	1.19	1.14				number of beads internalized in HEK293T cells	6	11	7		number of beads internalized in RAGE KO cells	0	0	4			P=0.0000248107799232456
mean=0.48								mean=1.17667							number of beads internalized per HEK293T cell	0.02	0.03	0.02		number of beads internalized per RAGE KO cell	0	0	0.01
															mean=0.023333					mean=0.003333						Fig. 5e
TLR3-RFP								RAGE KO + RFP							spore RNA bead					spore RNA bead						RAGE^(1-341) level (normalized to beads)
number of total HEK293 cells	83	95	70					number of total RAGE KO cells	83	65	99				number of total HEK293T cells	400	600	329		number of total RAGE KO cells	360	446	280			bead	1	1	1	mean=1
number of spores internalized in HEK293 cells	58	77	59					number of spores internalized in RAGE KO cells	6	10	12				number of beads internalized in HEK293T cells	88	120	56		number of beads internalized in RAGE KO cells	11	9	0			tRNA-bead	12.9	8.13	9.64	mean=10.223
number of spores internalized in HEK293 cells	0.7	0.81	0.84					number of spores internalized per RAGE KO cell	0.07	0.15	0.12				number of beads internalized per HEK293T cell	0.22	0.2	0.17		number of beads internalized per RAGE KO cell	0.03	0.02	0			P=0.0028
mean=0.78333								mean=0.113333							mean=0.196667					mean=0.016667
															tRNA bead					tRNA bead
TLR7-RFP								RAGE KO + RAGE-RFP							number of total HEK293T cells	480	410	560		number of total RAGE KO cells	476	431	470
number of total HEK293 cells	56	69	91					number of total RAGE KO cells	75	51	84				number of beads internalized in HEK293T cells	82	74	112		number of beads internalized in RAGE KO cells	5	9	0
number of spores internalized in HEK293 cells	22	30	44					number of spores internalized in RAGE KO cells	47	36	57				number of beads internalized per HEK293T cell	0.17	0.18	0.2		number of beads internalized per RAGE KO cell	0.01	0.02	0
number of spores internalized in HEK293 cells	0.4	0.44	0.48					number of spores internalized per RAGE KO cell	0.63	0.71	0.68				mean=0.183333					mean=0.01
mean=0.44								mean=0.673333							DNA1 bead					DNA1 bead
															number of total HEK293T cells	590	600	319		number of total RAGE KO cells	500	198	246
TLR8-RFP								MUT1 (RAGE KO + RAGE-RFP)							number of beads internalized in HEK293T cells	118	102	61		number of beads internalized in RAGE KO cells	5	0	0
number of total HEK293 cells	109	65	82					number of total RAGE KO cells	63	58	86				number of beads internalized per HEK293T cell	0.2	0.17	0.19		number of beads internalized per RAGE KO cell	0.01	0	0
number of spores internalized in HEK293 cells	36	23	41					number of spores internalized in RAGE KO cells	15	18	22				mean=0.186667					mean=0.003333
number of spores internalized in HEK293 cells	0.33	0.35	0.5					number of spores internalized per RAGE KO cell	0.24	0.31	0.26
mean=0.39333								mean=0.27							bead and spore RNA bead					spore RNA bead (wt) and spore RNA bead (RAGE KO)
															P=0.0003					P=0.0004
TLR9-RFP								MUT2 (RAGE KO + RAGE-RFP)
number of total HEK293 cells	100	87	99					number of total RAGE KO cells	91	57	80
number of spores internalized in HEK293 cells	23	39	30					number of spores internalized in RAGE KO cells	18	11	19
number of spores internalized in HEK293 cells	0.23	0.45	0.3					number of spores internalized per RAGE KO cell	0.2	0.19	0.24				bead and tRNA bead					tRNA bead (wt) and tRNA bead (RAGE KO)
mean=0.326667								mean=0.21							P=0.00007					P=0.00008
RAGE-RFP								wt+RFP and RAGE KO + RFP
number of total HEK293 cells	113	93	72					P=3.68889047199558E-06
number of spores internalized in HEK293 cells	150	105	69												bead and DNA1 bead					DNA1 bead (wt) and DNA1 bead (RAGE KO)
number of spores internalized in HEK293 cells	1.33	1.13	0.96												P=0.000065					P=0.00004
mean=1.14
RFP and TLR3-RFP		RFP and TLR9-RFP						RAGE KO+ RFP and RAGE KO + RAGE-RFP
p=0.0281		p=0.2091						P=0.00007
RFP and TLR7-RFP		RFP and RAGE-RFP						RAGE KO + RAGE-RFP and MUT1(RAGE KO + RAGE-RFP)
p=0.6538		p=0.0077						P=0.0002
								RAGE KO + RAGE-RFP and MUT2(RAGE KO + RAGE-RFP)
								P=0.00007
RFP and TLR8-RFP
p=0.4168

## Sheet: Fig. 6
Fig. 6b								Fig. 6c								Fig. 6d							Fig. 6e
	control								control								control						left
number of total ATII cells	112	152	109					number of total ATII cells	161	116	144					number of total ATII cells	156	127	143					RAGE mRNA (relative expression)
number of spores internalized in ATII cells	140	178	162					number of spores internalized in ATII cells	198	167	215					number of spores internalized in ATII cells	209	189	179				NC	1	1	1	mean=1
number of spores internalized per ATII cell	1.25	1.17	1.49					number of spores internalized per ATII cell	1.23	1.44	1.49					number of spores internalized per ATII cell	1.34	1.49	1.25				siRNA1	0.419	0.386	0.398	mean=0.401333
mean=1.303333								mean=1.386667								mean=1.36							siRNA2	0.46	0.594	0.589	mean=0.547667
	protease								piceatannol								DNA1						NC and siRNA1
number of total ATII cells	106	199	105					number of total ATII cells	154	139	123					number of total ATII cells	112	166	147				P=4.02401674692909E-07
number of spores internalized in ATII cells	22	102	32					number of spores internalized in ATII cells	13	27	12					number of spores internalized in ATII cells	33	58	62
number of spores internalized per ATII cell	0.21	0.51	0.3					number of spores internalized per ATII cell	0.08	0.19	0.1					number of spores internalized per ATII cell	0.29	0.35	0.42				NC and siRNA2
mean=0.34								mean=0.123333								mean=0.353333							P=0.0005
	RNase								wortmamnin														right
number of total ATII cells	134	115	125					number of total ATII cells	120	154	198					control and DNA1							NC
number of spores internalized in ATII cells	11	29	23					number of spores internalized in ATII cells	4	8	16					P=0.0002							number of total ATII cells	101	178	132
number of spores internalized per ATII cell	0.08	0.25	0.18					number of spores internalized per ATII cell	0.03	0.05	0.08												number of spores internalized in ATII cells	125	240	198
mean=0.17								mean=0.053333															number of spores internalized per ATII cells cell	1.24	1.35	1.5
	dit1∆ spore																						mean=1.36333
number of total ATII cells	153	119	115					control and piceatannol
number of spores internalized in ATII cells	32	29	50					P=0.0001															siRNA1
number of spores internalized per ATII cell	0.21	0.24	0.43																				number of total ATII cells	106	193	135
mean=0.293333																							number of spores internalized in ATII cells	42	95	90
																							number of spores internalized per ATII cells cell	0.4	0.49	0.67
control and protease								control and wortmamnin															mean=0.52
P=0.0018								P=0.000079
																							siRNA2
																							number of total ATII cells	113	137	136
																							number of spores internalized in ATII cells	51	107	82
control and Rnase																							number of spores internalized per ATII cells cell	0.45	0.78	0.6
P=0.0005																							mean=0.61
																							NC and siRNA1
																							P=0.0015
control and dit1∆ spore																							NC and siRNA2
P=0.0010																							P=0.0034

## Sheet: Fig. 7
Fig. 7b																						Fig. 7c														Fig. 7d
wild-type								RAGE KO cells														bead														NC						siRNA1
				bead and DNA bead																		number of total ATII cells	164	240	193		bead and DNA bead			bead and HMGB1 bead						DNA bead						DNA bead				NC DNA bead and siRNA1 DNA bead
bead				P=0.0176				bead														number of beads internalized in ATII cells	0	3	4		P=0.0009			P=0.1161						number of total ATII cells	134	100	107			number of total ATII cells	150	116	91	P=0.0013
number of total HEK293T cells	240	360	180	bead and HMGB1 bead				number of total RAGE KO cells	300	270	220											number of beads internalized per ATII cell	0	0.01	0.02											number of beads internalized in ATII cells	8	8	9			number of beads internalized in ATII cells	2	1	2
number of beads internalized in HEK293T cells	7	22	6	P=0.0091				number of beads internalized in RAGE KO cells	0	0	0											mean=0.01														number of beads internalized per ATII cell	0.06	0.08	0.08			number of beads internalized per ATII cell	0.01	0.01	0.02
number of beads internalized per HEK293T cell	0.03	0.06	0.03	bead and BSA bead				number of beads internalized per RAGE KO cell	0	0	0																									mean=0.073333						mean=0.013333
mean=0.04				P=0.3739				mean=0														DNA bead					DNA bead and DNA/histone bead			bead and BSA bead
																						number of total ATII cells	170	120	245		P=0.0007			P=1						histone bead						histone bead				NC histone bead and siRNA1 histone bead
DNA bead								DNA bead					DNA bead (RAGE KO) and DNA bead (wt)									number of beads internalized in ATII cells	21	11	25											number of total ATII cells	202	138	127			number of total ATII cells	178	221	124	P=0.0119
number of total HEK293T cells	139	177	106	DNA bead and DNA/histone bead				number of total RAGE KO cells	100	195	129		P=0.0039									number of beads internalized per ATII cell	0.12	0.09	0.1											number of beads internalized in total ATII cells	78	35	39			number of beads internalized in ATII cells	27	29	16
number of beads internalized in HEK293T cells	17	30	11	P=0.0009				number of beads internalized in RAGE KO cells	0	2	0											mean=0.103333														number of beads internalized per ATII cell	0.39	0.25	0.31			number of beads internalized per ATII cell	0.15	0.13	0.13
number of beads internalized per HEK293T cell	0.12	0.17	0.1					number of beads internalized per RAGE KO cell	0	0.01	0																									mean=0.316667						mean=0.136667
mean=0.13								mean=0.003333														DNA/histone bead					DNA/histone bead and histone bead			bead and histone bead
																						number of total ATII cells	225	255	107		P=0.0050			P=0.0003						DNA/histone bead						DNA/histone bead				NC DNA/histone bead and siRNA1 DNA/histone bead
DNA/histone bead				DNA/histone bead and histone bead				DNA/histone bead					DNA/histone bead (RAGE KO) and DNA/histone bead (wt)									number of beads internalized in ATII cells	167	166	95											number of total ATII cells	165	105	120			number of total ATII cells	168	116	106	P=0.0017
number of total HEK293T cells	108	116	120	P=0.0088				number of total RAGE KO cells	108	141	120		P=0.0010									number of beads internalized per ATII cell	0.74	0.65	0.89											number of beads internalized in ATII cells	93	51	64			number of beads internalized in ATII cells	47	36	37
number of beads internalized in HEK293T cells	732	913	638					number of beads internalized in RAGE KO cells	38	41	47											mean=0.76														number of beads internalized per ATII cell	0.56	0.49	0.53			number of beads internalized per ATII cell	0.28	0.31	0.35
number of beads internalized per HEK293T cell	6.78	7.87	5.32					number of beads internalized per RAGE KO cell	0.35	0.29	0.39																									mean=0.526667						mean=0.313333
mean=6.656667								mean=0.343333														histone bead					histone bead and DNA bead
																						number of total ATII cells	135	109	200		P=0.0011
histone bead				histone bead and BSA bead				histone					histone bead (RAGE KO) and histone bead (wt)									number of beads internalized in ATII cells	45	33	78		histone bead and BSA bead
number of total HEK293T cells	122	151	119	P=0.0001				number of total RAGE KO cells	130	118	121		P=0.0001									number of beads internalized per ATII cell	0.33	0.3	0.39		P=0.0003
number of beads internalized in HEK293T cells	322	503	367					number of beads internalized in RAGE KO cells	13	19	11											mean=0.34
number of beads internalized per HEK293T cell	2.64	3.3	3.08					number of beads internalized per RAGE KO cell	0.1	0.16	0.09
mean=3.00667								mean=0.1166667														DNA/HMGB1 bead					DNA/HMGB1 bead and DNA bead
																						number of total ATII cells	108	175	191		P=0.1404
DNA/HMGB1 bead				DNA/HMGB1 bead and HMGB1 bead				DNA/HMGB1					DNA/HMGB1 bead (RAGE KO) and DNA/HMGB1 bead (wt)									number of beads internalized in ATII cells	12	26	25
number of total HEK293T cells	179	103	183	P=0.0001				number of total RAGE KO cells	270	270	255		P=0.00008									number of beads internalized per ATII cell	0.11	0.15	0.13
number of beads internalized in HEK293T cells	337	187	280	DNA/HMGB1 bead and DNA bead				number of beads internalized in RAGE KO cells	0	26	0											mean=0.13
number of beads internalized per HEK293T cell	1.88	1.82	1.53	P=0.0001				number of beads internalized per RAGE KO cell	0	0.01	0
mean=1.743333								mean=0.003333														HMGB1 bead					DNA/HMGB1 bead and HMGB1 bead			DNA bead and HMGB1 bead
																						number of total ATII cells	119	100	103		P=0.0009			P=0.0011
HMGB1 bead				HMGB1 bead and BSA bead				HMGB1					HMGB1 bead (RAGE KO) and HMGB1 bead (wt)									number of beads internalized in ATII cells	2	3	2
number of total HEK293T cells	350	375	349	P=0.0047				number of total RAGE KO cells	213	132	116		P=0.0011									number of beads internalized per ATII cell	0.02	0.03	0.02
number of beads internalized in HEK293T cells	42	38	52					number of beads internalized in RAGE KO cells	0	0	0											mean=0.023333
number of beads internalized per HEK293T cell	0.12	0.1	0.15					number of beads internalized per RAGE KO cell	0	0	0
mean=0.123333								mean=0														BSA bead
																						number of total ATII cells	107	239	315
BSA bead								BSA														number of beads internalized in ATII cells	1	5	0
number of total HEK293T cells	250	195	187					number of total RAGE KO cells	160	236	214											number of beads internalized per ATII cell	0.01	0.02	0
number of beads internalized in HEK293T cells	10	2	6					number of beads internalized in RAGE KO cells	0	0	0											mean=0.01
number of beads internalized per HEK293T cell	0.04	0.01	0.03					number of beads internalized per RAGE KO cell	0	0	0
mean=0.02666667								mean=0

## Sheet: Fig. 8
Fig. 8b
Jurkat-GFP cells + staurosporine						HEK293T cells and RAGE KO （staurosporine treated Jurkat-GFP cells）
wild-type						p=0.0024
number of total HEK293T cells	590	363	530
number of Jurkat-GFP cells internalized in HEK293T cells	113	77	144
number of Jurkat-GFP cells internalized per HEK293T cell	0.19	0.21	0.27
mean=0.223
RAGE KO
number of total RAGE KO cells	600	580	480
number of Jurkat-GFP cells internalized in RAGE KO cells	35	26	28
number of Jurkat-GFP cells internalized per RAGE KO cell	0.06	0.05	0.06
mean=0.056						HEK293T cells (staurosporine treated Jurkat-GFP cells) and HEK293T cells (Jurkat-GFP cells)
						p=0.0010
Jurkat-GFP cells - staurosporine
Wild-type
number of total HEK293T cells	460	398	512			RAGE KO cells (staurosporine treated Jurkat-GFP cells) and RAGE KO cells (Jurkat-GFP cells)
number of Jurkat-GFP cells internalized in HEK293T cells	4	0	10			p=0.0003
number of Jurkat-GFP cells internalized per HEK293T cell	0.01	0	0.02
mean=0.01
RAGE KO
number of total RAGE KO cells	340	556	470
number of Jurkat-GFP cells internalized in RAGE KO cells	0	0	4
number of Jurkat-GFP cells internalized per RAGE KO cell	0	0	0.01
mean=0.003
Fig. 8c
size of apoptotic cell in HEK293T cells (μm)	10.17	9.06	10.25	9.46	11.22	7.9	9.22	8.8	11.82	10.47	11.82	12.1	6.17	6.99	9.62	11.41	13.51	9.2	8.52	12.87	11.69	8.87	8.05	12.55	8.86	12.54	12.54	10.39	10.98	9.39	9.28	10.5	11.9	9.13	12.16	8.52	10.09	10.25	8.55	12.83	9.18	11.35	9.06	9.06	8.5	8.09	9.9	9.35	8.65
size of apoptotic cell in RAGE KO cells (μm)	11.39	7.55	6.45	9.37	6.37	6.15	8.51	11.51	6.29	5.11	4.28	9.67	4.66	11.06	7.46	7.2	4.97	5.3	6.87	9.85	10.91	8.04	7.25	7.33	5.46	9.24	10.4	9.69	10.16	9.58	7.45	3.21	3.71	7.69	6.8	8.58	5.85	4.76	4.47	5.01	8.65	10.71	5.88	5.48	10.6	6.25	6.69	6.66	6.25
HEK293T and RAGE KO
p=1.71337433512277E-09
[truncated: 2 more columns]

## Sheet: Supplementary Fig. 1
Fig. S1c											Fig. S1f							Fig. S1g
control											control							control
number of total HEK293T cells	320	257	334		control and wild-type spore						number of total HEK293T cells	119	203	156				number of total HEK293T cells	290	306	173
number of live HEK293T cells	282	236	317		P=0.0006						number of spores internalized in HEK293T cells	211	321	297				number of live HEK293T cells	255	282	157
viability (%)	88	92	95								number of spores internalized per HEK293T cell	1.77	1.58	1.9				viability (%)	88	92	91
mean=91.66667											mean=1.75							mean=90.33
wild-type spore					control and dit1∆ spore						dead spore							dead spore
number of total HEK293T cells	212	357	296		P=0.6333						number of total HEK293T cells	143	178	103				number of total HEK293T cells	351	242	303
number of live HEK293T cells	110	215	145		control and vegetative cell						number of spores internalized in HEK293T cells	262	297	221				number of live HEK293T cells	329	206	273
viability (%)	52	60	49		P=0.8547						number of spores internalized per HEK293T cell	1.83	1.67	2.15				viability (%)	93.6	85.2	90
mean=53.66667											mean=1.883							mean=89.6
dit1∆ spore											control and dead spore							control and dead spore
number of total HEK293T cells	340	261	153								P=0.4742							P=0.8004
number of live HEK293T cells	316	222	141
viability (%)	93	85	92
mean=90
vegetative cell
number of total HEK293T cells	305	379	182
number of live HEK293T cells	305	330	156
viability (%)	100	87	85
mean=90.66667
Fig. S1e
size of veg or spore (μm)
veg	7.99	9.04	5.97	6.69	6.07	6.82	7.13	6.75	5.98	6.51	7.21	7.62	6.46	5.71	7.22	6.43	6.49	6.93	6.07	6.26	6.95	4.88	8.42	7.12	8.43	6.28	7.08	7.58	6.85	7.53	5.66	5.59	6.6	6.77	5.32	6.71	6.36	6.97	6.3	7	mean=6.744
spore	4.84	3.67	3.85	3.51	3.41	3.98	3.43	3.77	4.1	3.57	3.83	4.05	3.83	4.14	3.4	3.48	4.03	3.46	3.66	3	3.39	3.18	3.06	3.35	2.81	2.97	3.52	3.43	3.57	3.21	3.48	3.36	3.17	2.94	3.7	3.63	3.13	3.42	4.17	3.93	mean=3.561
spore incubated with HEK293T cells (1 h)	3.66	3.92	3.64	3.62	3.23	3.7	4.24	3.75	3.36	3.84	3.32	3.99	3.55	3.24	3.24	4	3.61	3.06	3.5	4.1	3.85	2.87	3.63	3.73	3.42	3.32	2.75	3.54	3.52	3.14	4.11	3.85	3.31	3.45	3.18	3.05	3.55	3.81	3.76	3.52	mean=3.548
spore incubated with HEK293T cells(12 h)	9.37	3.46	7.75	3.43	4.03	5.04	3.48	3.25	3.91	6.67	7.53	6.58	6.82	3.91	7.44	4.43	4.12	3.35	4.4	3.37	3.56	5.67	5.76	3.92	4.41	7.22	7.08	8.06	6.2	4.37	5.36	4.63	5.41	6.31	5.27	7.89	4.41	4.37	4.63	5.31	mean=5.305
spore and spore (12 h)				spore (12 h) and spore (1 h)
p=3.65501025037644E-09				P=2.29492539555428E-09

## Sheet: Supplementary Fig.2
Fig. S2
		percent of HEK293T cells with
		internalized spores expressing GFP
control	0.7	0.65	1	mean=0.783
LAT-A treated cell	9.75	12	10.5	mean=10.75
PT treated cell	15.6	14.1	14.3	mean=14.7
WTM treated cell	17.4	16	13.9	mean=15.8
untreated cell	43.8	37.3	41	mean=40.7
untreated cell and LAT-A treated cell
P=0.0001
untreated cell and PT treated cell
P=0.0002
untreated cell and WTM treated cell
P=0.0003

[truncated: 7 more sheets: Supplementary Fig.3, Supplementary Fig.4, Supplementary Fig. 5, Supplementary Fig. 6, Supplementary Fig. 7, Supplementary Fig. 8, Supplementary Fig. 9]
